# Supplementary material for: Cationic Azobenzenes as Light-Responsive Crosslinkers for Alginate-Based Supramolecular Hydrogels
Source: Polymers (Basel). 2024 Apr 28;16(9):1233. doi: 10.3390/polym16091233 (PMC11085219; doi:10.3390/polym16091233)
Supplement: Supplementary file 1 [file polymers-16-01233-s001.zip]

Archive with 1 entries (1 files):
- polymers-2929432-supplementary.pdf
